# Supplementary material for: NAUTICA: classifying transcription factor interactions by positional and protein-protein interaction information
Source: Biol Direct. 2020 Sep 16;15:13. doi: 10.1186/s13062-020-00268-1 (PMC7493360; doi:10.1186/s13062-020-00268-1)
Supplement: Supplementary file 2 — Additional file 2: Table ST1. Listing of datasets TR and TS [file 13062_2020_268_MOESM2_ESM.xls]

## Sheet: 1.1_Param_NAUTICA
ST1.1 - Parameter estimation for NAuTICA
Scanning over Tau_H (Tau_L=5)	N_INTERACTIONS			COMPETITIONS			COOPERATIONS
Tau_H	Recall	Precision	Specificity	Recall	Precision	Specificity	Recall	Precision	Specificity
5	0.898564	0.791304	0.71116	0.609626	0.448819	0.923954	0.492435	0.92987	0.979247
6	0.903052	0.792126	0.71116	0.609626	0.457831	0.92667	0.492435	0.92987	0.979247
7	0.904847	0.792453	0.71116	0.609626	0.461538	0.927757	0.492435	0.92987	0.979247
8	0.904847	0.792453	0.71116	0.609626	0.461538	0.927757	0.492435	0.92987	0.979247
9	0.904847	0.791209	0.708972	0.59893	0.457143	0.927757	0.492435	0.92987	0.979247
10	0.904847	0.788732	0.704595	0.59893	0.46473	0.929929	0.492435	0.92987	0.979247
11	0.905745	0.788898	0.704595	0.59893	0.466667	0.930473	0.492435	0.92987	0.979247
12	0.905745	0.782777	0.693654	0.59893	0.486957	0.935904	0.492435	0.92987	0.979247
Average	0.904062	0.789994	0.707057	0.604278	0.463153	0.928775	0.492435	0.92987	0.979247
Delta	0.00718133	0.00967548	0.0175055	0.0106952	0.0381376	0.01195	0	0	0
Scanning over Tau_L (Tau_H=8)	N_INTERACTIONS			COMPETITIONS			COOPERATIONS
Tau_L	Recall	Precision	Specificity	Recall	Precision	Specificity	Recall	Precision	Specificity
2	0.904847	0.792453	0.71116	0.363636	0.48227	0.960348	0.530949	0.764356	0.908532
3	0.904847	0.792453	0.71116	0.459893	0.467391	0.946768	0.502063	0.814732	0.936203
4	0.904847	0.792453	0.71116	0.55615	0.45815	0.933188	0.492435	0.883951	0.963874
5	0.904847	0.792453	0.71116	0.609626	0.461538	0.927757	0.492435	0.92987	0.979247
6	0.904847	0.792453	0.71116	0.609626	0.461538	0.927757	0.486933	0.929134	0.979247
7	0.904847	0.792453	0.71116	0.609626	0.457831	0.92667	0.485557	0.933862	0.980784
8	0.904847	0.792453	0.71116	0.609626	0.454183	0.925584	0.485557	0.93883	0.982321
Average	0.904847	0.792453	0.71116	0.545455	0.463272	0.935439	0.496561	0.884962	0.961458
Delta	0	0	0	0.245989	0.0280862	0.0347637	0.045392	0.174473	0.0737894

## Sheet: 1.2_Param_BG_DT
ST1.2 - Parameter estimation for the BioGRID decision tree
Scanning over L (H=8)	N_INTERACTIONS			COMPETITIONS			COOPERATIONS
L	Recall	Precision	Specificity	Recall	Precision	Specificity	Recall	Precision	Specificity
1	0.72711	0.827375	0.815098	0.97861	0.347909	0.813688	0.682256	0.948375	0.979247
2	0.875224	0.746554	0.637856	0.272727	0.256281	0.919609	0.682256	0.948375	0.979247
3	0.923698	0.739224	0.602845	0.176471	0.292035	0.956545	0.682256	0.948375	0.979247
4	0.956014	0.729452	0.567834	0.0802139	0.333333	0.983705	0.682256	0.948375	0.979247
5	0.969479	0.722892	0.547046	0	0	0.994025	0.682256	0.948375	0.979247
6	0.973968	0.723816	0.547046	0	0	0.996741	0.682256	0.948375	0.979247
7	0.977558	0.724551	0.547046	0	0	0.998914	0.682256	0.948375	0.979247
8	0.979354	0.724917	0.547046	0	nan	1	0.682256	0.948375	0.979247
Average	0.922801	0.742348	0.601477	0.188503	0.175651	0.957903	0.682256	0.948375	0.979247
Delta	0.252244	0.104483	0.268053	0.97861	0.347909	0.186312	0	0	0
Scanning over H (L=1)	N_INTERACTIONS			COMPETITIONS			COOPERATIONS
H	Recall	Precision	Specificity	Recall	Precision	Specificity	Recall	Precision	Specificity
5	0.72711	0.827375	0.815098	0.97861	0.35534	0.819663	0.682256	0.928839	0.970792
6	0.72711	0.827375	0.815098	0.97861	0.351923	0.816947	0.682256	0.937618	0.974635
7	0.72711	0.827375	0.815098	0.97861	0.349237	0.814775	0.682256	0.944762	0.977709
8	0.72711	0.827375	0.815098	0.97861	0.347909	0.813688	0.682256	0.948375	0.979247
9	0.72711	0.827375	0.815098	0.989305	0.347092	0.810972	0.676754	0.953488	0.981553
10	0.72711	0.827375	0.815098	0.989305	0.33945	0.804454	0.660248	0.952381	0.981553
11	0.72711	0.827375	0.815098	0.989305	0.338828	0.803911	0.660248	0.954274	0.982321
Average	0.72711	0.827375	0.815098	0.983193	0.347111	0.812059	0.675182	0.945677	0.978258
Delta	0	0	0	0.0106952	0.016512	0.0157523	0.0220083	0.0254354	0.0115296
