# Supplementary material for: NAUTICA: classifying transcription factor interactions by positional and protein-protein interaction information
Source: Biol Direct. 2020 Sep 16;15:13. doi: 10.1186/s13062-020-00268-1 (PMC7493360; doi:10.1186/s13062-020-00268-1)
Supplement: Supplementary file 3 — Additional file 3: Table ST2. List of manually validated and novel NAUTICA predictions with highest N_12 [file 13062_2020_268_MOESM3_ESM.xls]

## Sheet: ST2
Table ST2 List of manually validated and novel NAUTICA predictions with highest N_12
TF1	TF2	PREDICITON	N_12	PID_NUM_CO-CITED	MANUAL_VALIDATION
HDAC1	HDAC2	COOP	108	38	OK
EP300	HDAC1	COOP	57	2	KO
EP300	KAT2B	COOP	44	0	NOVEL
HDAC1	SIN3A	COOP	43	12	OK
BRCA1	EP300	COOP	41	0	NOVEL
EP300	SP1	COOP	39	3	OK
BRCA1	HDAC1	COOP	37	0	NOVEL
EP300	HDAC2	COOP	36	0	NOVEL
HDAC1	RB1	COOP	34	0	NOVEL
HDAC1	SP1	COOP	32	20	OK
EP300	JUN	COOP	31	17	OK
EP300	RB1	COOP	30	0	NOVEL
HDAC1	KDM1A	COOP	30	2	OK
HDAC1	SMARCA4	COOP	30	3	OK
HDAC2	KDM1A	COOP	29	0	NOVEL
HDAC2	SIN3A	COOP	29	5	OK
EP300	PML	COOP	28	0	NOVEL
BRCA1	MYC	COOP	27	5	KO
DNMT1	HDAC1	COOP	27	11	OK
EP300	SMARCA4	COOP	26	1	KO
EP300	NCOA1	COOP	26	2	OK
HDAC1	RELA	COOP	26	4	KO
HDAC1	MTA2	COOP	24	3	OK
HDAC2	MTA2	COOP	24	1	OK
RING1	RNF2	COOP	24	3	OK
ASH2L	RBBP5	COOP	23	10	NOVEL
BMI1	RNF2	COOP	23	3	OK
HDAC1	PML	COOP	23	1	KO
HDAC2	MTA1	COOP	23	5	OK
HDAC2	SP1	COOP	23	3	OK
SMARCA4	SMARCB1	COOP	23	1	OK
BRCA1	RB1	COOP	22	2	OK
EP300	RELA	COOP	22	5	OK
HDAC1	NCOR1	COOP	22	6	KO
HDAC1	MTA1	COOP	22	4	OK
BRCA1	HDAC2	COOP	21	0	NOVEL
CTBP1	HDAC1	COOP	21	2	OK
EZH2	HDAC1	COOP	21	2	KO
FOS	JUN	COOP	21	365	OK
MTA1	MTA2	COOP	21	2	KO
HDAC1	KAT2B	COMP	26	0	NOVEL
HDAC1	JUN	COMP	22	16	OK
BRCA1	KAT2B	COMP	20	0	NOVEL
RB1	RELA	COMP	18	0	NOVEL
BRCA1	SMAD2	COMP	16	0	NOVEL
BRCA1	E2F1	COMP	15	2	OK
BRCA1	TRIM25	COMP	15	0	NOVEL
CBX5	HDAC1	COMP	15	0	NOVEL
EP300	EZH2	COMP	15	0	NOVEL
KAT2B	SP1	COMP	15	0	NOVEL
RELA	SMARCA4	COMP	15	1	KO
HDAC1	RARA	COMP	14	0	NOVEL
NCOA1	SP1	COMP	14	0	NOVEL
NR3C1	SP1	COMP	14	0	NOVEL
BRCA1	NR3C1	COMP	13	0	NOVEL
BRCA1	STAT3	COMP	13	2	OK
EP300	WDR5	COMP	13	0	NOVEL
HDAC2	KAT2B	COMP	13	0	NOVEL
JUN	RELA	COMP	13	31	KO
KDM1A	RB1	COMP	13	0	NOVEL
NCOA6	NCOR1	COMP	13	0	NOVEL
ATF2	EP300	COMP	12	2	KO
BRCA1	TRIM28	COMP	12	1	OK
BRCA1	YY1	COMP	12	2	OK
CHD4	KDM1A	COMP	12	0	NOVEL
HDAC1	SMARCB1	COMP	12	1	KO
NCOA1	RELA	COMP	12	1	KO
NCOA1	RB1	COMP	12	0	NOVEL
ATM	EP300	COMP	11	0	NOVEL
BRCA1	FOS	COMP	11	3	OK
BRCA1	HDAC6	COMP	11	0	NOVEL
BRCA1	DNMT1	COMP	11	2	OK
BRCA1	MTA1	COMP	11	0	NOVEL
CEBPB	HDAC2	COMP	11	0	NOVEL
E2F1	HDAC2	COMP	11	2	OK
E2F1	PML	COMP	11	0	NOVEL
HDAC1	TRIM25	COMP	11	0	NOVEL
HDAC1	HDAC6	COMP	11	2	OK
JUN	NCOR1	COMP	11	6	OK
KAT2B	MYC	COMP	11	0	NOVEL
