# Supplementary material for: NAUTICA: classifying transcription factor interactions by positional and protein-protein interaction information
Source: Biol Direct. 2020 Sep 16;15:13. doi: 10.1186/s13062-020-00268-1 (PMC7493360; doi:10.1186/s13062-020-00268-1)
Supplement: Supplementary file 4 — Additional file 4: Table ST3. χ2 and P values according to bins for COOP versus NINT relative risk / odds ratio analysis. [file 13062_2020_268_MOESM4_ESM.xls]

## Sheet: 3.1_TR
ST3.1 - Training Dataset TR
TF1	TF2	LABEL	EVIDENCE
BACH1	NFE2L2	COMP	https://www.ncbi.nlm.nih.gov/pubmed/15734732
EGR1	SP1	COMP	https://www.ncbi.nlm.nih.gov/pubmed/9282327
ELK1	MKL1	COMP	https://www.ncbi.nlm.nih.gov/pmc/articles/PMC5179500/
ELK1	MKL2	COMP	https://www.ncbi.nlm.nih.gov/pmc/articles/PMC5179500/
ELK3	MLK1	COMP	https://www.ncbi.nlm.nih.gov/pmc/articles/PMC5179500/
ELK3	MLK2	COMP	https://www.ncbi.nlm.nih.gov/pmc/articles/PMC5179500/
ELK4	MLK1	COMP	https://www.ncbi.nlm.nih.gov/pmc/articles/PMC5179500/
ELK4	MLK2	COMP	https://www.ncbi.nlm.nih.gov/pmc/articles/PMC5179500/
FOS	NFE2L1	COMP	https://www.ncbi.nlm.nih.gov/pubmed/8962164
FOS	NFE2L2	COMP	https://www.ncbi.nlm.nih.gov/pubmed/8962164
FOSL1	NFE2L1	COMP	https://www.ncbi.nlm.nih.gov/pubmed/8962164
FOSL1	NFE2L2	COMP	https://www.ncbi.nlm.nih.gov/pubmed/8962164
HDAC1	E2F1	COMP	http://mcb.asm.org/content/19/8/5504.full
HNF4A	MYC	COMP	https://www.ncbi.nlm.nih.gov/pubmed/17885207
HSF1	SPI1	COMP	http://www.jbc.org/content/277/14/11802.long
KLF13	SP1	COMP	https://www.ncbi.nlm.nih.gov/pubmed/11477107/
MAD	MYC	COMP	https://www.nature.com/articles/cddis2017198
MAX	YY1	COMP	https://www.ncbi.nlm.nih.gov/pubmed/16878156
MXI1	MYC	COMP	https://www.ncbi.nlm.nih.gov/pubmed/8425219
MYC	TBP	COMP	https://europepmc.org/backend/ptpmcrender.fcgi?accid=PMC38206&blobtype=pdf
NANOG	POU3F2	COMP	https://www.ncbi.nlm.nih.gov/pmc/articles/PMC4576702/
Oct4	POU3F2	COMP	https://www.ncbi.nlm.nih.gov/pmc/articles/PMC4576702/
PPARGC1A	SREBF1	COMP	https://www.ncbi.nlm.nih.gov/pubmed/14722127
RB	TFIIH	COMP	https://www.ncbi.nlm.nih.gov/pubmed/9400991
REST	SP1	COMP	https://europepmc.org/abstract/med/23250796
TBP	RB	COMP	https://www.ncbi.nlm.nih.gov/pubmed/9400991
YY1	SRF	COMP	https://www.ncbi.nlm.nih.gov/pubmed/1508214
HDAC1	EP300	COMP/the competition happens on chromatin; not sure whether it happens in promoters	http://journals.plos.org/plosone/article?id=10.1371/journal.pone.0094523
RELA	SP1	COMP/though these can form heterodimers, they also compete often to bind for the same sites on promoters	https://www.ncbi.nlm.nih.gov/pmc/articles/PMC108839/
c-Jun	JUND	COMP/though these can form heterodimers, they also compete often to bind TREs on promoters and partners like FOS/ATF3	https://www.ncbi.nlm.nih.gov/pubmed/25332240
ATF3	JUND	COOP	https://www.ncbi.nlm.nih.gov/pubmed/8152431
ATF3	c-Jun	COOP	https://www.sciencedirect.com/topics/veterinary-science-and-veterinary-medicine/atf3
ATF5	CEBPB	COOP	https://www.uniprot.org/citations/24216764
BACH1	MAFG	COOP	http://www.jbc.org/content/280/17/16891.full.html
BACH1	MAFK	COOP	http://www.jbc.org/content/280/17/16891.full.html
BACH1	MAFF	COOP	http://www.jbc.org/content/280/17/16891.full.html
BRCA1	EP300	COOP	https://www.ncbi.nlm.nih.gov/pubmed/10655477
BRCA1	CBP	COOP	https://www.ncbi.nlm.nih.gov/pubmed/10655477
c-Jun	NFE2L2	COOP	https://www.ncbi.nlm.nih.gov/pubmed/9872330
c-Jun	NFE2L1	COOP	https://www.ncbi.nlm.nih.gov/pubmed/9872330
c-Jun	SPI1	COOP	http://mcb.asm.org/content/27/8/2919.full
c-Jun	SP1	COOP	https://www.ncbi.nlm.nih.gov/pmc/articles/PMC27037/
c-MYC	STAT3	COOP	http://www.jbc.org/content/280/16/15673.full
CBP	NFE2L2	COOP	https://www.ncbi.nlm.nih.gov/pubmed/11683914
CEBPB	EP300	COOP	https://www.ncbi.nlm.nih.gov/pmc/articles/PMC232514/
CEBPB	SP1	COOP	https://www.ncbi.nlm.nih.gov/pubmed/12665574
CEBPB	SRF	COOP	https://www.ncbi.nlm.nih.gov/pubmed/10318842
CEBPB	c-Jun	COOP	https://www.ncbi.nlm.nih.gov/pubmed/18026136
CEBPB	c-Fos	COOP	https://www.ncbi.nlm.nih.gov/pubmed/18026136
CEBPB	RELA	COOP	https://www.ncbi.nlm.nih.gov/pubmed/21734268
E2F1	SP1	COOP	http://mcb.asm.org/content/19/8/5504.full
E2F1	TBP	COOP	https://www.ncbi.nlm.nih.gov/pubmed/9400991
E2F1	RB	COOP	https://www.ncbi.nlm.nih.gov/pubmed/9400991
E2F1	TFIIH	COOP	https://www.ncbi.nlm.nih.gov/pubmed/9400991
E2F1	SP1	COOP	https://www.ncbi.nlm.nih.gov/pubmed/20096375
E2F1	RELA	COOP	https://www.ncbi.nlm.nih.gov/pubmed/17707233
ELK1	SRF	COOP	https://www.ncbi.nlm.nih.gov/pmc/articles/PMC5179500/
ELK3	SRF	COOP	https://www.ncbi.nlm.nih.gov/pmc/articles/PMC5179500/
ELK4	SRF	COOP	https://www.ncbi.nlm.nih.gov/pmc/articles/PMC5179500/
EP300	MYC	COOP	https://www.ncbi.nlm.nih.gov/pmc/articles/PMC1291249/
EP300	CBP	COOP	https://www.ncbi.nlm.nih.gov/pubmed/24019758
EP300	RELA	COOP	https://www.ncbi.nlm.nih.gov/pubmed/24019758
EP300	SP1	COOP	https://www.ncbi.nlm.nih.gov/pubmed/10362258
EP300	YY1	COOP	https://www.ncbi.nlm.nih.gov/pubmed/18542060
FOS	JUND	COOP	https://www.ncbi.nlm.nih.gov/pubmed/8962164
FOS	Jun-B	COOP	https://www.ncbi.nlm.nih.gov/pubmed/8962164
FOS	c-Jun	COOP	https://www.ncbi.nlm.nih.gov/pubmed/8962164
FOS	MAFF	COOP	https://www.ncbi.nlm.nih.gov/pubmed/7891713
FOS	MAFG	COOP	https://www.ncbi.nlm.nih.gov/pubmed/7891713
FOS	MAFK	COOP	https://www.ncbi.nlm.nih.gov/pubmed/7891713
FOSL1	JUND	COOP	https://www.ncbi.nlm.nih.gov/pubmed/8962164
FOSL1	Jun-B	COOP	https://www.ncbi.nlm.nih.gov/pubmed/8962164
FOSL1	c-Jun	COOP	https://www.ncbi.nlm.nih.gov/pubmed/8962164
FOSL2	JUND	COOP	https://en.wikipedia.org/wiki/FOSL2
FOSL2	c-Jun	COOP	https://en.wikipedia.org/wiki/FOSL2
GATA4	NKX2-5	COOP	http://www.jbc.org/content/277/28/25775.long
GATA4	SP1	COOP	https://en.wikipedia.org/wiki/FOSL2
GATA4	HNF4A	COOP	https://mcb.asm.org/content/27/12/4248.full
HDAC1	SP1	COOP	http://mcb.asm.org/content/19/8/5504.full
HDAC2	FOXO3	COOP	http://www.jneurosci.org/content/jneuro/35/3/1250.full.pdf
HNF4A	SP1	COOP	https://www.ncbi.nlm.nih.gov/pubmed/17885207
Jun-B	NFE2L2	COOP	https://www.ncbi.nlm.nih.gov/pubmed/9872330
Jun-B	NFE2L1	COOP	https://www.ncbi.nlm.nih.gov/pubmed/9872330
JUND	NFE2L2	COOP	https://www.ncbi.nlm.nih.gov/pubmed/9872330
JUND	NFE2L1	COOP	https://www.ncbi.nlm.nih.gov/pubmed/9872330
KLF13	SIN3A	COOP	https://www.ncbi.nlm.nih.gov/pubmed/11477107/
KLF13	HDAC1	COOP	https://www.ncbi.nlm.nih.gov/pubmed/11477107/
MAFF	NFE2L2	COOP	https://www.ncbi.nlm.nih.gov/pubmed/9240432
MAFF	NFE2L1	COOP	https://www.sciencedirect.com/science/article/pii/S0167488912001693
MAFF	JUND	COOP	https://www.ncbi.nlm.nih.gov/pubmed/8264639
MAFF	Jun-B	COOP	https://www.ncbi.nlm.nih.gov/pubmed/8264639
MAFF	c-Jun	COOP	https://www.ncbi.nlm.nih.gov/pubmed/8264639
MAFG	NFE2L2	COOP	https://www.ncbi.nlm.nih.gov/pubmed/9240432
MAFG	NFE2L1	COOP	https://www.sciencedirect.com/science/article/pii/S0167488912001693
MAFG	JUND	COOP	https://www.ncbi.nlm.nih.gov/pubmed/8264639
MAFG	Jun-B	COOP	https://www.ncbi.nlm.nih.gov/pubmed/8264639
MAFG	c-Jun	COOP	https://www.ncbi.nlm.nih.gov/pubmed/8264639
MAFK	NFE2L2	COOP	https://www.ncbi.nlm.nih.gov/pubmed/9240432
MAFK	NFE2L1	COOP	https://www.sciencedirect.com/science/article/pii/S0167488912001693
MAFK	JUND	COOP	https://www.ncbi.nlm.nih.gov/pubmed/8264639
MAFK	Jun-B	COOP	https://www.ncbi.nlm.nih.gov/pubmed/8264639
MAFK	c-Jun	COOP	https://www.ncbi.nlm.nih.gov/pubmed/8264639
MAX	MYC	COOP	https://www.ncbi.nlm.nih.gov/pubmed/16878156
MAX	MAD	COOP	https://www.nature.com/articles/cddis2017198
MLK1	SRF	COOP	https://www.ncbi.nlm.nih.gov/pmc/articles/PMC5179500/
MLK2	SRF	COOP	https://www.ncbi.nlm.nih.gov/pmc/articles/PMC5179500/
Mnt	MAX	COOP	http://jcb.rupress.org/content/jcb/169/3/405.full.pdf
MXI1	MAX	COOP	https://www.ncbi.nlm.nih.gov/pubmed/8425219
MYC	YY1	COOP	https://www.ncbi.nlm.nih.gov/pubmed/16878156
MYC	SP1	COOP	http://www.pnas.org/content/98/8/4510
MYC	SP1	COOP	https://www.ncbi.nlm.nih.gov/pubmed/17885207
NANOG	Sox2	COOP	https://www.ncbi.nlm.nih.gov/pmc/articles/PMC4576702/
NANOG	Oct4	COOP	https://www.ncbi.nlm.nih.gov/pmc/articles/PMC4576702/
Oct4	Sox2	COOP	https://www.ncbi.nlm.nih.gov/pmc/articles/PMC4576702/
PAX5	TBP	COOP	http://cancerres.aacrjournals.org/content/canres/59/7_Supplement/1716s.full.pdf
PPARGC1A	HNF4A	COOP	https://www.ncbi.nlm.nih.gov/pubmed/14722127
RELA	STAT3	COOP	https://pdfs.semanticscholar.org/99bf/0dc473c40f18b118ffc94318e22b0168cc11.pdf
RELA	TBP	COOP	https://www.ncbi.nlm.nih.gov/pubmed/7706261
REST	TBP	COOP	https://www.ncbi.nlm.nih.gov/pmc/articles/PMC434424/
RXRA	SP1	COOP	https://academic.oup.com/mend/article/15/10/1677/2747903
RXRA	STAT1	COOP	http://journals.plos.org/plosone/article?id=10.1371/journal.pone.0040463
SIN3A	HDAC1	COOP	https://www.ncbi.nlm.nih.gov/pmc/articles/PMC6024822/
Snail	EGR1	COOP	https://www.ncbi.nlm.nih.gov/pubmed/20121949
Sox2	POU3F2	COOP	https://www.ncbi.nlm.nih.gov/pmc/articles/PMC4576702/
SP1	STAT3	COOP	https://www.ncbi.nlm.nih.gov/pubmed/15860735
SP1	YY1	COOP	http://www.pnas.org/content/90/13/6145
SP1	TBP	COOP	http://www.pnas.org/content/91/1/192
SP1	SREBF1	COOP	https://doi.org/10.1371/journal.pgen.1000133
SP1	SRF	COOP	https://www.ncbi.nlm.nih.gov/pmc/articles/PMC84050/
SP1	STAT1	COOP	http://www.jbc.org/content/270/51/30264.full
SPI1	CEBPB	COOP	http://www.jbc.org/content/277/14/11802.long
SPI1	TBP	COOP	https://www.ncbi.nlm.nih.gov/pmc/articles/PMC4515051/
SRF	NKX2-5	COOP	http://www.jbc.org/content/277/28/25775.long
SRF	GATA4	COOP	http://www.jbc.org/content/277/28/25775.long
STAT1	STAT3	COOP	https://www.sciencedirect.com/science/article/pii/S1074761315001740
THRA	RXRA	COOP	https://en.wikipedia.org/wiki/Thyroid_hormone_receptor
USF1	USF2	COOP	http://www.jbc.org/content/273/32/20175.full.html
YY1	GATA4	COOP	http://www.jbc.org/content/276/14/11439.long
YY1	TBP	COOP	https://www.ncbi.nlm.nih.gov/pubmed/11514536
HNF4A	SREBF1	COOP/Actually HNF4A binds the transactivation domain of SREBF1, thus blocking access by PPARGC1A	https://www.ncbi.nlm.nih.gov/pubmed/14722127
HBP1	MYC	COOP/Actually, HBP1 binds the transactivation domain of MYC, preventing it from activating target genes. I.e. it competes with activating co-factors of MYC, though not sure which ones.	https://www.ncbi.nlm.nih.gov/pubmed/20008325
c-Jun	JUND	COOP/c-Jun and JunD can form heterodimers, but these are less efficient than Jun/Fos heterodimers	http://europepmc.org/backend/ptpmcrender.fcgi?accid=PMC52616&blobtype=pdf
EGR1	SP1	COOP/only when there is an extra SP1 site next to the EGR1 site	https://www.ncbi.nlm.nih.gov/pubmed/20121949
HSF1	CEBPB	COOP/these two bind each other. But they also bind to same sites on promoter	http://www.jbc.org/content/277/14/11802.long
RELA	SP1	COOP/when these two bind adjacent sites on promoters	https://www.ncbi.nlm.nih.gov/pmc/articles/PMC108839/
ATF3	STAT1	NO-EVIDENCE
ATF3	STAT3	NO-EVIDENCE
BACH1	SPI1	NO-EVIDENCE
c-Jun	RELA	NO-EVIDENCE
c-Jun	c-MYC	NO-EVIDENCE
c-Jun	SRF	NO-EVIDENCE
CEBPB	CTCF	NO-EVIDENCE
CEBPB	ETS1	NO-EVIDENCE
CEBPB	c-MYC	NO-EVIDENCE
CEBPB	YY1	NO-EVIDENCE
EGR1	FOSL1	NO-EVIDENCE
ELK1	FOSL1	NO-EVIDENCE
FOS	MAX	NO-EVIDENCE
FOSL1	RELA	NO-EVIDENCE
FOSL2	REST	NO-EVIDENCE
HNF4A	YY1	NO-EVIDENCE
HSF1	c-MYC	NO-EVIDENCE
HSF1	SREBF1	NO-EVIDENCE
HSF1	SRF	NO-EVIDENCE
MAFG	TBP	NO-EVIDENCE
MAFG	REST	NO-EVIDENCE
MXI1	STAT3	NO-EVIDENCE
NFE2L2	MAX	NO-EVIDENCE
RELA	RXRA	NO-EVIDENCE
RELA	SPI1	NO-EVIDENCE
REST	SPI1	NO-EVIDENCE
STAT1	c-MYC	NO-EVIDENCE
STAT3	YY1	NO-EVIDENCE
E2F1	c-MYC	NO-EVIDENCE/E2F1 and c-MYC cooperates but indirectly. C-MYC activates some miRNAs that interacts with E2F1.	https://www.ncbi.nlm.nih.gov/pubmed/18345030
RXRA	c-Jun	NO-EVIDENCE/RXRA appears to bind c-Jun to prevent c-Jun's binding to promoter	https://www.ncbi.nlm.nih.gov/pubmed/8264664
RXRA	c-Fos	NO-EVIDENCE/RXRA appears to bind c-Jun to prevent c-Jun/c-Fos (i.e. AP1)'s binding to promoter	https://www.ncbi.nlm.nih.gov/pubmed/8264664
C-MYC	USF1	NO-EVIDENCE/USF1 is a member of MYC family and has the same motif on promoter. So they might compete for promoter binding.
RELA	STAT3	QUENCH/RELA likes binding to STAT3. This has a side effect: For genes that have RELA/NK-kB sites but not STAT3 sites, these genes cannot be activated unless STAT3 is inhibited (i.e. STAT3 quences/sequesters RELA.)	https://pdfs.semanticscholar.org/99bf/0dc473c40f18b118ffc94318e22b0168cc11.pdf

## Sheet: 3.2_TS
ST3.2 - Test Dataset TS1
TF1	TF2	INTERACTION	EVIDENCE	PREDICTION
EGR1	TBP	COMP	http://www.jbc.org/content/271/39/23999.full	COMP
HDAC1	TBP	COMP		COMP
IRF1	IRF2	COMP	https://www.ncbi.nlm.nih.gov/pmc/articles/PMC4424430/	COMP
ATF3	EP300	COMP	https://www.ncbi.nlm.nih.gov/pubmed?cmd=search&term=21986529	COOP
CEBPA	CEBPB	COMP	http://dev.biologists.org/content/141/1/91	COOP
E2F1	E2F7	COMP	https://www.ncbi.nlm.nih.gov/pubmed/26397135	NA
KLF1	KLF3	COMP	https://www.ncbi.nlm.nih.gov/pmc/articles/PMC5499887/	NA
NOTCH3	THAP1	COMP	https://www.nature.com/articles/onc2013349	NA
STAT3	STAT5	COMP	https://www.ncbi.nlm.nih.gov/pmc/articles/PMC3719667/	NA
AP4	TBP	COMP	http://www.jbc.org/content/281/18/12495.full	NINT
SP1	ZBTB2	COMP	https://www.researchgate.net/publication/24311445_ZBTB2_a_Novel_Master_Regulator_of_the_p53_Pathway	NINT
E2F1	E2F4	COMP/generally E2F4 outcompetes E2F1.	https://www.tandfonline.com/doi/pdf/10.4161/cbt.3.12.1494	NINT
CAR	HNF4A	COMP/these two compete for GRIP1 & PGC1A. But normally these two COOP	https://www.ncbi.nlm.nih.gov/pubmed/16492670	NO TICA DATA
HNF4A	GAPB	COOP	https://www.ncbi.nlm.nih.gov/pmc/articles/PMC2794179/	COMP
ATF3	HDAC2	COOP	http://www.jbc.org/content/289/39/27065.full	COOP
CBX8	RING1	COOP	http://www.jbc.org/content/275/37/28785.full	COOP
HNF4A	RARA	COOP	https://www.physiology.org/doi/pdf/10.1152/physiolgenomics.00164.2004	COOP
MYC	NFYB	COOP	https://www.ncbi.nlm.nih.gov/pubmed/11282029	COOP
ATF3	HDAC1	COOP	https://www.ncbi.nlm.nih.gov/pmc/articles/PMC2900964/	COOP
ATF3	RELA	COOP	https://www.ncbi.nlm.nih.gov/pmc/articles/PMC4585983/	COOP
BRCA1	c-Jun	COOP	https://www.ncbi.nlm.nih.gov/pmc/articles/PMC186344/	COOP
BRCA1	RB1	COOP	http://www.pnas.org/content/96/9/4983	COOP
BRCA1	HDAC1	COOP	http://www.pnas.org/content/96/9/4983	COOP
BRCA1	HDAC2	COOP	http://www.pnas.org/content/96/9/4983	COOP
BRCA1	c-MYC	COOP	http://cancerres.aacrjournals.org/content/65/22/10265	COOP
BRCA1	STAT1	COOP	https://www.ncbi.nlm.nih.gov/pubmed/10792030	COOP
c-Jun	ATF3	COOP	https://www.ncbi.nlm.nih.gov/pubmed/18192274	COOP
CEBPB	RB1	COOP	https://www.ncbi.nlm.nih.gov/pubmed/8946919	COOP
DNMT1	KDM1A	COOP	https://academic.oup.com/nar/article/40/10/4334/2411296	COOP
EGR1	EP300	COOP	https://www.ncbi.nlm.nih.gov/pubmed/9806899	COOP
ELK1	EP300	COOP	https://www.ncbi.nlm.nih.gov/pubmed/12514134	COOP
EP300	STAT3	COOP	https://www.omim.org/entry/602700	COOP
EP300	STAT1	COOP	https://www.ncbi.nlm.nih.gov/pubmed/8986769	COOP
EP300	RB1	COOP	https://www.ncbi.nlm.nih.gov/pubmed/11433299	COOP
EP300	Pax5	COOP	https://www.ncbi.nlm.nih.gov/pmc/articles/PMC3077615/	COOP
FOS	TBP	COOP	https://www.ncbi.nlm.nih.gov/pubmed/8065335	COOP
FOSL1	USF1	COOP	http://cisreg.cmmt.ubc.ca/cgi-bin/tfe/articles.pl?tfid=512	COOP
HBP1	sin3a	COOP	https://www.ncbi.nlm.nih.gov/pubmed/15235594	COOP
HDAC1	YY1	COOP	https://www.uniprot.org/citations/21454521	COOP
HDAC1	SPI1	COOP	https://www.ncbi.nlm.nih.gov/pubmed/11593411	COOP
HDAC1	HSF1	COOP	https://www.ncbi.nlm.nih.gov/pubmed/19793920	COOP
HDAC1	REST	COOP	https://www.ncbi.nlm.nih.gov/pubmed/25972164	COOP
HDAC1	HDAC2	COOP	https://www.ncbi.nlm.nih.gov/pubmed/25972164	COOP
HDAC1	AP4	COOP	http://www.jbc.org/content/281/18/12495.full	COOP
HDAC2	HSF1	COOP	https://www.ncbi.nlm.nih.gov/pubmed/19793920	COOP
HDAC2	REST	COOP	https://www.ncbi.nlm.nih.gov/pubmed/25972164	COOP
HNF4A	PGC1A	COOP	http://www.jbc.org/content/281/21/14537.long	COOP
MXI1	MAX	COOP	https://www.ncbi.nlm.nih.gov/pubmed/8425219	COOP
PPARGC1A	RXRA	COOP	http://www.jbc.org/content/277/6/3913.full	COOP
RB1	SP1	COOP	http://www.jbc.org/content/282/20/14827.full	COOP
RELA	TBP	COOP	https://www.ncbi.nlm.nih.gov/pubmed/7706261	COOP
RELA	STAT1	COOP	http://www.jbc.org/content/278/1/651.full	COOP
RXRA	TBP	COOP	https://www.jstor.org/stable/2368043	COOP
Sin3a	YY1	COOP	https://www.uniprot.org/citations/21454521	COOP
Sin3a	HDAC1	COOP	https://www.uniprot.org/citations/21454521	COOP
sin3a	SP1	COOP	https://www.ncbi.nlm.nih.gov/pmc/articles/PMC6024822/	COOP
SPI1	TBP	COOP	https://www.ncbi.nlm.nih.gov/pmc/articles/PMC4515051/	COOP
STAT3	ATF3	COOP	https://www.ncbi.nlm.nih.gov/pubmed/18192274	COOP
BACH1	BRCA1	COOP	https://www.nature.com/articles/1209257	NINT
BRCA1	JUNB	COOP	https://www.ncbi.nlm.nih.gov/pubmed/12080089	NINT
Gon4L	HDAC1	COOP	https://www.uniprot.org/citations/21454521	NA
Gon4L	YY1	COOP	https://www.uniprot.org/citations/21454521	NA
Sin3a	Gon4L	COOP	https://www.uniprot.org/citations/21454521	NA
SINHCAF	SP1	COOP	https://www.ncbi.nlm.nih.gov/pmc/articles/PMC6024822/	NA
SINHCAF	HDAC1	COOP	https://www.ncbi.nlm.nih.gov/pmc/articles/PMC6024822/	NA
CTBP1	TCF7L2	COOP	https://academic.oup.com/mend/article/22/11/2383/2737874	NINT
E2F1	NCOA6	COOP	https://www.ncbi.nlm.nih.gov/pubmed/14638867	NINT
FOXK2	SIN3A	COOP	https://www.ncbi.nlm.nih.gov/pmc/articles/PMC4041447/	NINT
HDAC1	PHB2	COOP	http://jcs.biologists.org/content/117/14/3021	NINT
MEF2A	SMAD2	COOP	https://www.ncbi.nlm.nih.gov/pmc/articles/PMC30396/	NINT
ATF3	SP1	COOP	https://www.ncbi.nlm.nih.gov/pubmed/18192274	NINT
BRCA1	JunB	COOP	https://www.ncbi.nlm.nih.gov/pmc/articles/PMC186344/	NINT
BRCA1	JunD	COOP	https://www.ncbi.nlm.nih.gov/pmc/articles/PMC186344/	NINT
CEBPB	EGR1	COOP	https://www.ncbi.nlm.nih.gov/pubmed/12947119	NINT
FOXA2	GAPB	COOP	https://www.ncbi.nlm.nih.gov/pmc/articles/PMC2794179/	NINT
HNF4A	FOXA2	COOP	https://www.ncbi.nlm.nih.gov/pmc/articles/PMC2794179/	NINT
sin3A	SPI1	COOP	https://www.ncbi.nlm.nih.gov/pubmed/11593411	NINT
ATF3	PDX-1	COOP	https://www.ncbi.nlm.nih.gov/pubmed?cmd=search&term=21986529	NO TICA DATA
BRCA1	RbAp46	COOP	http://www.pnas.org/content/96/9/4983	NO TICA DATA
BRCA1	RbAp48	COOP	http://www.pnas.org/content/96/9/4983	NO TICA DATA
c-Jun	STAT3	COOP	https://www.ncbi.nlm.nih.gov/pmc/articles/PMC84707/	NO TICA DATA
CAR	GRIP1	COOP	http://www.jbc.org/content/281/21/14537.long	NO TICA DATA
CAR	PGC1A	COOP	http://www.jbc.org/content/281/21/14537.long	NO TICA DATA
EP300	SMAD1	COOP	https://www.omim.org/entry/602700	NO TICA DATA
EP300	HIF1	COOP	https://www.ncbi.nlm.nih.gov/pubmed/25972164	NO TICA DATA
EP300	PDX-1	COOP	https://www.ncbi.nlm.nih.gov/pubmed?cmd=search&term=21986529	NO TICA DATA
GATA4	FOG2	COOP	https://bmcdevbiol.biomedcentral.com/articles/10.1186/1471-213X-8-67	NO TICA DATA
HBP1	RB1	COOP	https://www.uniprot.org/uniprot/O60381	NO TICA DATA
HIF2A	USF2	COOP	https://www.ncbi.nlm.nih.gov/pmc/articles/PMC3749168/	NO TICA DATA
HIFA	STAT3	COOP	https://www.ncbi.nlm.nih.gov/pmc/articles/PMC3749168/	NO TICA DATA
HNF4A	GRIP1	COOP	http://www.jbc.org/content/281/21/14537.long	NO TICA DATA
HNF4A	CAR	COOP	https://www.ncbi.nlm.nih.gov/pubmed/12514743	NO TICA DATA
RELA	CBP	COOP	http://www.jbc.org/content/278/1/651.full	NO TICA DATA
SP1	HIF1	COOP	https://www.ncbi.nlm.nih.gov/pubmed/25972164	NO TICA DATA
SP3	REST	COOP	https://www.ncbi.nlm.nih.gov/pubmed/25972164	NO TICA DATA
SP3	HDAC1	COOP	https://www.ncbi.nlm.nih.gov/pubmed/25972164	NO TICA DATA
SP3	HDAC2	COOP	https://www.ncbi.nlm.nih.gov/pubmed/25972164	NO TICA DATA
SPI1	HOXC13	COOP	https://www.ncbi.nlm.nih.gov/pmc/articles/PMC5073027/	NO TICA DATA
STA3	SMAD1	COOP	https://www.omim.org/entry/602700	NO TICA DATA
STAT1	CBP	COOP	http://www.jbc.org/content/278/1/651.full	NO TICA DATA
GATA1	SPI1	COOP/actually when both are present on a promoter, the complex recruits a different set of co-factors (as opposed to when only one of them is on the promoter) and the regulation can switch from up to down or the other way round.	https://www.nature.com/articles/leu2010104.pdf?origin=ppub	NINT
RELA	RELB	COOP/actually, RELB binds and quenches RELA, preventing the latter from binding DNA	http://www.jbc.org/content/278/22/19852.full	COOP
MAX	sin3a	COOP/in the same complex, sin3a binds to mnt which binds to max.	https://mcb.asm.org/content/21/3/691	COOP
NPM1	STAT3	COOP/p-STAT3 bind and enhances NPM1	https://www.nature.com/articles/cddis2016430	NO TICA DATA
NPM1	STAT5	COOP/p-STAT5 binds and inhibits NPM1, probably by displacing STAT3 (like in what they do in BCL6).	https://www.nature.com/articles/cddis2016430	NO TICA DATA
GATA4	RXRA	COOP/RXRA binds GATA4 to block its transcription of the ANF gene	https://www.ncbi.nlm.nih.gov/pubmed/12480945	COMP
FOG2	RXRA	COOP/RXRA recruits FOG2 to strengthen blocking of GATA4's transcription of ANF gene	https://www.ncbi.nlm.nih.gov/pubmed/12480945	NO TICA DATA
sin3a	STAT3	COOP/sin3a modifies stat3 to change its transcription regulation ability. But sin3a and stat3 don’t form a complex and don’t bind promoter at the same time.	https://www.ncbi.nlm.nih.gov/pmc/articles/PMC3409767/	COOP
ATF3	HDGF	NO-EVIDENCE		COMP
BRCA1	HMG20A	NO-EVIDENCE		COMP
CTCFL	RNF2	NO-EVIDENCE		COMP
E2F4	THAP1	NO-EVIDENCE		COMP
IKZF1	RELA	NO-EVIDENCE		COMP
MBD2	POLR2A	NO-EVIDENCE		COMP
MLLT1	USF1	NO-EVIDENCE		COMP
MYC	ZBTB2	NO-EVIDENCE		COMP
SAP130	TFAP4	NO-EVIDENCE		COMP
BRCA1	STAT3	NO-EVIDENCE		COMP
CEBPB	HNF4A	NO-EVIDENCE		COMP
HSF1	REST	NO-EVIDENCE		COMP
HSF1	PAX5	NO-EVIDENCE		COMP
JUND	SMARCA4	NO-EVIDENCE		COMP
MAX	STAT1	NO-EVIDENCE		COMP
NFE2L2	PPARGC1A	NO-EVIDENCE		COMP
SPI1	STAT3	NO-EVIDENCE		COMP
HCFC1	USF1	NO-EVIDENCE		COOP
HDAC1	SRF	NO-EVIDENCE		COOP
PML	UBTF	NO-EVIDENCE		COOP
SIN3A	SIN3B	NO-EVIDENCE		COOP
ATF3	RB1	NO-EVIDENCE		COOP
BRCA1	sin3a	NO-EVIDENCE		COOP
BRCA1	RXRA	NO-EVIDENCE		COOP
BRCA1	CEBPB	NO-EVIDENCE		COOP
EP300	Max	NO-EVIDENCE		COOP
FOS	HDAC1	NO-EVIDENCE		COOP
pax5	RB1	NO-EVIDENCE		COOP
RB1	STAT1	NO-EVIDENCE		COOP
BRD4	MTA3	NO-EVIDENCE		NINT
CEBPG	LEF1	NO-EVIDENCE		NINT
CHAMP1	GATA1	NO-EVIDENCE		NINT
DDX20	TRIM25	NO-EVIDENCE		NINT
EGR1	RFX1	NO-EVIDENCE		NINT
FOSL2	SMARCC2	NO-EVIDENCE		NINT
GTF2F1	SRSF1	NO-EVIDENCE		NINT
IRF2	ZBED1	NO-EVIDENCE		NINT
KDM5B	RB1	NO-EVIDENCE		NINT
THRAP3	U2AF2	NO-EVIDENCE		NINT
BRCA1	SREBF1	NO-EVIDENCE		NINT
ELK1	MAFG	NO-EVIDENCE		NINT
HSF1	MXI1	NO-EVIDENCE		NINT
JUN	MXI1	NO-EVIDENCE		NINT
MXI1	SP1	NO-EVIDENCE		NINT
PPARGC1A	USF2	NO-EVIDENCE		NINT
sin3A	THRA	NO-EVIDENCE		NINT
SP1	THRA	NO-EVIDENCE		NINT
SRF	STAT3	NO-EVIDENCE		NINT
STAT3	USF2	NO-EVIDENCE		NINT
EGR1	PPARGC1A	NO-EVIDENCE		NO TICA DATA
NFE2L2	STAT3	NO-EVIDENCE		NO TICA DATA
NFE2L2	RB1	NO-EVIDENCE		NO TICA DATA
SREBF1	STAT3	NO-EVIDENCE		NO TICA DATA
BRCA1	TBP	NO-EVIDENCE/actually, it is more like known-no-interaction, as BRCA1 stimulates transcription independently of TBP		COOP
DEAF1	REST	NO-EVIDENCE/although DEAF1 and REST can bind to the same promoter, they are independent of each other; i.e. don’t co-op		NINT
